# Supplementary material for: CD200/CD200 receptor axis in psoriasis vulgaris
Source: PLoS One. 2020 Mar 23;15(3):e0230621. doi: 10.1371/journal.pone.0230621 (PMC7089552; doi:10.1371/journal.pone.0230621)
Supplement: S1 Data — (XLSX) [file pone.0230621.s010.xlsx]

## Sheet: Sheet1
	Cases=1		Male=1	No=0			No=0	No=0	No=0	No=0			psoriasis type1=0	resistant=0	phototherapy=0
	Control=2		Female=2	Yes=1		first attack =0	Yes=1	Yes=1	first degree=1	Yes=1			psoriasis type2=1	resposive=1	immunotherapy=1
									second degree=2					no treatment=2	none=2
							past medical history	past surgical history	Family history					treatments before 3 months of inclusion
No.	Groups	Age (years)	Sex	seasonal variation	PASI score	Duration of disease	PMH	PSH	FH	Drug	CD 200	CD 200 receptor	type	response to previous treatment	type of previous treatment
1	1	22	1	1	25.2	3y	0	0	1	0	350	0.17	0	1	1
2	1	54	1	1	5.6	20y	0	0	0	0	38	0.27	0	1	0
3	1	55	1	1	39	10y	0	1	1	0	96	0.23	0	1	1
4	1	40	2	1	38.1	10y	0	0	1	0	320	0.28	0	1	1
5	1	38	1	0	31.2	8y	0	0	1	0	400	0.15	0	1	1
6	1	22	1	0	3.4	0	0	0	1	0	110	0.23	0	2	2
7	1	32	2	1	2.9	9y	0	0	2	0	70	0.13	0	1	0
8	1	21	2	0	3.9	0	0	1	0	0	38	0.2	0	2	2
9	1	32	1	0	9.4	2y	0	1	2	0	82	0.22	0	1	0
10	1	53	1	0	5.2	0	0	0	0	0	59	0.18	1	2	2
11	1	45	2	1	14.4	10y	0	0	2	0	63	0.25	0	1	1
12	1	39	1	0	8.8	4y	0	1	0	0	45	0.31	0	1	1
13	1	51	1	0	3.4	0	0	1	0	0	80	0.19	1	2	2
14	1	17	1	0	6	9y	0	0	0	0	60	0.27	0	1	0
15	1	60	2	1	13.6	10y	0	0	0	0	62	0.17	1	1	1
16	1	32	1	1	30	10y	0	0	0	0	360	0.32	0	1	1
17	1	17	2	0	0.6	0	0	0	0	0	80	0.19	0	2	2
18	1	30	1	1	5.7	10y	0	0	0	0	36	0.22	0	1	1
19	1	45	2	0	6.4	8y	0	0	0	0	47	0.26	0	1	0
20	1	25	1	0	2.1	0	0	0	1	0	78	0.25	0	2	2
21	1	60	1	1	14	5y	0	0	0	0	58	0.3	1	1	1
22	1	60	1	1	16.6	8y	0	1	0	0	86	0.36	1	1	1
23	1	57	1	0	6.7	10y	0	1	2	0	52	0.24	1	1	1
24	1	43	2	0	12.1	10y	0	0	0	0	62	0.16	0	1	1
25	1	52	1	0	0.6	0	0	0	0	0	89	0.21	1	2	2
26	2	23	2	0	0	0	0	0	0	0	21	0.3
27	2	53	2	0	0	0	0	0	0	0	14	0.28
28	2	54	1	0	0	0	0	0	0	0	15	0.36
29	2	39	1	0	0	0	0	0	0	0	19	0.43
30	2	38	1	0	0	0	0	0	0	0	14	0.27
31	2	22	1	0	0	0	0	0	0	0	14	0.24
32	2	32	2	0	0	0	0	0	0	0	14	0.4
33	2	21	2	0	0	0	0	0	0	0	15	0.45
34	2	32	1	0	0	0	0	0	0	0	20	0.36
35	2	52	1	0	0	0	0	0	0	0	18	0.34
36	2	44	1	0	0	0	0	0	0	0	17	0.33
37	2	38	2	0	0	0	0	0	0	0	30	0.34
38	2	52	1	0	0	0	0	0	0	0	24	0.41
39	2	18	2	0	0	0	0	0	0	0	21	0.39
40	2	59	2	0	0	0	0	0	0	0	22	0.32
41	2	33	2	0	0	0	0	0	0	0	20	0.41
42	2	18	2	0	0	0	0	0	0	0	15	0.49
43	2	31	1	0	0	0	0	0	0	0	15	0.36
44	2	46	1	0	0	0	0	0	0	0	17	0.37
45	2	24	1	0	0	0	0	0	0	0	16	0.48
46	2	60	1	0	0	0	0	0	0	0	15	0.38
47	2	60	2	0	0	0	0	0	0	0	13	0.34
48	2	58	1	0	0	0	0	0	0	0	16	0.48
49	2	43	1	0	0	0	0	0	0	0	24	0.41
50	2	53	1	0	0	0	0	0	0	0	21	0.44
